# Supplementary material for: A high spatial resolution synchrotron Mössbauer study of the Tazewell IIICD and Esquel pallasite meteorites
Source: Meteorit Planet Sci. 2017 Mar 15;52(5):925–36. doi: 10.1111/maps.12841 (PMC5488627; doi:10.1111/maps.12841)
Supplement: Supplementary file 11 — Table S1: Mössbauer fitting parameters for all spectra acquired. [file MAPS-52-925-s011.xlsx]

## Sheet: Sheet1
Table 1. Mössbauer fitting parameters for all spectra acquired.
Sample	Position in µm	Phases
		Kamacite					Antitaenite			Tetrataenite						Schreibersite
		δ, mm/s	Γ, mm/s	Bhf, T	A, %	A1/2	δ, mm/s	Γ, mm/s	A, %	δ, mm/s	Γ, mm/s	Bhf, T	ε, mm/s	A, %	A1/2	δ, mm/s	Γ, mm/s	ε, mm/s	A, %	A1/2
Tazewell	0	0.011±0.006	0.458±0.017	33.60±0.04	90.1±1.7	1.765	-0.06	0.6	8.1±0.8	0.047	0.33	28.5	0.41	1.8±1.6	2.417	-	-	-	-	-
Tazewell	10	0.007±0.006	0.50±0.02	33.80±0.05	70.2±1.9	1.469	-0.069±0.011	0.56±0.04	20±1	0.04±0.03	0.36±0.10	28.9±0.2	0.39±0.06	9.451±2	1.274	-	-	-	-	-
Tazewell	20	0.001±0.006	0.539±0.018	33.97±0.05	88.2±1.0	1.384	-0.08±0.03	0.66±0.09	11.8±1.0	-	-	-	-	-	-	-	-	-	-	-
Tazewell	30	0.029±0.007	0.50±0.02	33.99±0.05	91.4±1.4	1.803	-0.06±0.06	0.67±0.16	8.5±1.4	-	-	-	-	-	-	-	-	-	-	-
Tazewell	40	0.029±0.006	0.508±0.018	33.94±0.04	93.6±1.0	2.06	-0.06±0.03	0.40±0.09	6.4±1.0	-	-	-	-	-	-	-	-	-	-	-
Tazewell	50	0.023±0.007	0.49±0.02	33.72±0.05	81±2	1.91	-0.047±0.017	0.48±0.06	13.7±1.2	0.029	0.30±0.14	28.4±0.3	0.41	5±2	2.035	-	-	-	-	-
Tazewell	60	0.017±0.009	0.49±0.03	33.62±0.07	62±3	1.431	-0.044±0.015	0.64±0.05	25.2±1.6	0.07±0.03	0.4±0.1	28.7±0.2	0.37±0.06	13±3	1.46	-	-	-	-	-
Tazewell	70	0.008±0.007	0.47±0.02	33.54±0.06	73±2	1.02	-0.05±0.02	0.63±0.08	17.7±1.3	0.04±0.03	0.27±0.08	28.76±0.18	0.38±0.06	9±2	1.62	-	-	-	-	-
Tazewell	80	0.008±0.005	0.449±0.014	33.55±0.04	96.8±1.1	0.895	-0.05±0.07	0.05±0.2	3.2±1.1	-	-	-	-	-	-	-	-	-	-	-
Tazewell	90	0.009±0.004	0.436±0.013	33.56±0.04	97.5±1.3	0.839	-0.06	0.5±0.4	2.5±1.3	-	-	-	-	-	-	-	-	-	-	-
Tazewell	100	0.012±0.005	0.438±0.014	33.58±0.04	95.4±1.2	0.845	-0.04±0.05	0.50±0.18	4.6±1.2	-	-	-	-	-	-	-	-	-	-	-
Tazewell	110	0.016±0.006	0.457±0.019	33.60±0.05	78.1±1.8	0.955	-0.064±0.019	0.59±0.06	16.1±1.1	0.02±0.03	0.23±0.09	28.5±0.2	0.48±0.06	5.8±1.7	1.584	-	-	-	-	-
Tazewell	120	0.023±0.006	0.503±0.019	33.82±0.05	75.7±1.5	1.075	-0.054±0.013	0.60±0.04	19.9±1.0	0.04±0.03	0.22±0.09	28.9±0.2	0.33±0.07	4.4±1.5	2.008	-	-	-	-	-
Tazewell	130	0.026±0.006	0.484±0.016	33.96±0.04	92.1±1.1	1.132	-0.04±0.04	0.059±0.12	7.9±1.1	-	-	-	-	-	-	-	-	-	-	-
Tazewell	140	0.020±0.006	0.476±0.016	33.95±0.04	97.4±1.1	1.022	-0.004±0.07	0.4±0.2	2.6±1.1	-	-	-	-	-	-	-	-	-	-	-
Tazewell	150	0.022±0.006	0.477±0.018	33.93±0.05	97.4±0.8	1.194	-0.03	0.5	2.6±0.8	-	-	-	-	-	-	-	-	-	-	-
Tazewell	160	0.023±0.006	0.481±0.017	33.93±0.04	97.6±0.8	1.206	-0.06±0.12	0.5	2.4±0.8	-	-	-	-	-	-	-	-	-	-	-
Tazewell	170	0.025±0.007	0.489±0.019	33.94±0.05	97.1±0.9	1.352	-0.04±0.10	0.5	2.9±0.9	-	-	-	-	-	-	-	-	-	-	-
Tazewell	180	0.023±0.006	0.48±0.02	33.96±0.05	98.7±1.0	1.42	-0.06	0.6	1.3±1.0	-	-	-	-	-	-	-	-	-	-	-
Esquel profile 1	0	0.016±0.005	0.438±0.014	33.56±0.03	99.1±0.8	3.185	-0.03	0.3±0.3	0.9±0.8	-	-	-	-	-	-	-	-	-	-	-
Esquel profile 1	10	0.016±0.004	0.426±0.012	33.55±0.03	98.3±0.9	2.271	-0.03	0.3±0.3	2±0.9	-	-	-	-	-	-	-	-	-	-	-
Esquel profile 1	20	0.017±0.005	0.415±0.013	33.52±0.03	96.9±1.1	1.937	-0.03	0.4±0.2	3.1±1.1	-	-	-	-	-	-	-	-	-	-	-
Esquel profile 1	30	0.021±0.005	0.434±0.017	33.52±0.04	87±2	2.125	-0.08±0.03	0.43±0.08	8.1±1.1	-0.01±0.04	0.24±1.3	28.8±0.3	0.35±0.08	5±2	1.5	-	-	-	-	-
Esquel profile 1	35	0.021±0.006	0.429±0.019	33.53±0.04	79±2	2.339	-0.07±0.02	0.43±0.07	12.9±1.2	-0.01±0.02	0.25±0.07	28.38±0.16	0.39±0.05	10±2	1.5	-	-	-	-	-
Esquel profile 1	40	0.016±0.009	0.41±0.03	33.58±0.06	58±3	2.557	-0.056±0.014	0.46±0.04	19.6±1.4	0.02±0.02	0.35±0.07	28.62±0.15	0.39±0.04	20±3	1.5	-	-	-	-	-
Esquel profile 1	45	0.013±0.008	0.41±0.03	33.53±0.06	55±2	2.797	-0.061±0.011	0.46±0.04	23.7±1.5	0.022±0.018	0.34±0.06	28.69±0.13	0.41±0.04	21±2	1.5	-	-	-	-	-
Esquel profile 1	50	0.023±0.013	0.47±0.05	33.5±0.1	43±7	2.455	-0.060±0.008	0.46±0.03	33±2	0.036±0.018	0.36±0.06	28.63±0.12	0.43±0.04	24±3	1.5	-	-	-	-	-
Esquel profile 1	55	0.006±0.015	0.51±0.05	33.63±0.11	43±3	1.263	-0.062±0.008	0.47±0.03	34±2	0.040±0.018	0.35±0.06	28.63±0.13	0.37±0.04	23±3	1.5	-	-	-	-	-
Esquel profile 1	60	0.011±0.013	0.49±0.04	33.7±0.1	54±3	1.9	-0.065±0.010	0.48±0.03	31±2	0.06±0.03	0.4±0.1	28.6±0.2	0.39±0.06	15±3	1.5	-	-	-	-	-
Esquel profile 1	65	0.013±0.012	0.51±0.04	33.66±0.09	56±3	1.704	-0.051±0.009	0.47±0.03	29.4±1.9	0.02±0.03	0.4±0.1	28.5±0.2	0.41±0.07	15±3	1.5	-	-	-	-	-
Esquel profile 1	70	0.028±0.009	0.49±0.03	33.68±0.07	71±2	1.597	-0.062±0.013	0.46±0.04	20.6±1.4	-0.01±0.04	0.29±0.12	28.7±0.3	0.42±0.08	8±2	1.5	-	-	-	-	-
Esquel profile 1	75	0.020±0.007	0.47±0.02	33.70±0.05	70±2	1.444	-0.05±0.01	0.46±0.03	22.5±1.3	0.05±0.05	0.35±0.15	28.6±0.3	0.33±0.09	7±2	1.5	-	-	-	-	-
Esquel profile 1	80	0.022±0.006	0.456±0.018	33.73±0.04	87.2±1.7	1.361	-0.038±0.02	0.43±0.07	9.4±1.1	0.029	0.33	28.5	0.41	3.4±1.5	2.243	-	-	-	-	-
Esquel profile 1	90	0.022±0.006	0.454±0.019	33.75±0.04	93±2	1.592	-0.0±0.04	0.40±0.12	5.4±1.2	0.01±0.012	0.19±0.03	28.1±0.8	0.4±0.2	1.4±1.9	1.5	-	-	-	-	-
Esquel profile 1	100	0.019±0.005	0.478±0.015	33.66±0.04	97.4±0.8	1.785	-0.03±0.04	0.29±0.13	2.6±0.8	-	-	-	-	-	-	-	-	-	-	-
Esquel profile 1	200	0.014±0.005	0.405±0.016	33.35±0.04	91±2	1.224	-0.02±0.05	0.40±0.17	3.6±1.1	0.04±0.04	0.24±0.12	28.5±0.3	0.45±0.05	5±2	1.97	-	-	-	-	-
Esquel profile 1	300	0.013±0.005	0.415±0.015	33.39±0.03	90.5±1.7	1.72	-0.03	0.4±0.2	2.9±1.1	0.029	0.33	28.5	0.41	6.6±1.4	1.601	-	-	-	-	-
Esquel profile 2	0	0.020±0.005	0.446±0.015	33.58±0.04	100	7.736	-	-	-	-	-	-	-	-	-	-	-	-	-	-
Esquel profile 2	10	0.018±0.004	0.446±0.013	33.57±0.03	100	6.985	-	-	-	-	-	-	-	-	-	-	-	-	-	-
Esquel profile 2	20	0.018±0.005	0.430±0.015	33.55±0.03	96.6±1.1	6.985	-	-	-	-	-	-	-	-	-	0.33	0.416	0.51	3.42±1.1	0.456
Esquel profile 2	30	0.017±0.005	0.435±0.015	33.51±0.03	91.1±1.6	6.789	-	-	-	-	-	-	-	-	-	0.36±0.05	0.43±0.13	0.50±0.07	8.9±1.3	0.445
Esquel profile 2	40	0.019±0.007	0.42±0.02	33.51±0.04	74.8±1.3	7.542	-	-	-	-	-	-	-	-	-	0.339±0.018	0.41±0.04	0.51±0.03	25.2±1.3	0.487
Esquel profile 2	50	0.012±0.007	0.406±0.019	33.49±0.04	63.8±1.2	6.432	-	-	-	-	-	-	-	-	-	0.322±0.012	0.42±0.17	0.494±0.017	36.2±1.2	0.475
Esquel profile 2	60	0.016±0.007	0.43±0.02	33.50±0.04	75.2±1.7	7.425	-	-	-	-	-	-	-	-	-	0.339±0.018	0.42±0.05	0.53±0.03	24.8±1.7	0.479
Esquel profile 2	70	0.013±0.005	0.441±0.013	33.51±0.03	91.0±0.3	5.981	-0.03	0.4	1.1±1	-	-	-	-	-	-	0.34±0.3	0.38±0.08	0.59±0.06	9.0±1.3	0.479
Esquel profile 2	80	0.011±0.006	0.445±0.019	33.52±0.04	95±2	4.521	-0.03	0.6±0.3	5±2	-	-	-	-	-	-	-	-	-	-	-
Esquel profile 2	90	0.014±0.006	0.469±0.019	33.50±0.04	96.7±1.1	3.207	-0.023±0.06	0.36±0.18	3.3±1.2	-	-	-	-	-	-	-	-	-	-	-
Esquel profile 2	95	0.017±0.005	0.441±0.015	33.52±0.03	97±1	3.089	-0.033±0.05	0.30±0.15	2.6±1.0	-	-	-	-	-	-	-	-	-	-	-
Esquel profile 2	100	0.017±0.005	0.468±0.014	33.52±0.03	96.7±1.1	2.259	-0.03	0.44±0.17	3.3±1.1	-	-	-	-	-	-	-	-	-	-	-
Esquel profile 2	110	0.014±0.006	0.46±0.02	33.56±0.05	96±2	1.83	-0.03	0.4±0.03	2.0±1.3	0.047	0.33	28.5	0.41	2.0±1.9	8.118	-	-	-	-	-
Esquel profile 2	120	0.015±0.006	0.459±0.019	33.51±0.04	96±2	1.708	-0.03	0.47	1.6±0.9	0.047	0.45	28.5	0.41	2±2	1.5	-	-	-	-	-
Esquel profile 2	140	0.010±0.005	0.448±0.017	33.43±0.05	95±2	1.52	-0.03	0.4±0.3	1.9±1.1	0.047	0.33	28.5	0.41	3.5±1.6	1.5	-	-	-	-	-
Parameters in italic contain fitting parameters held constant during fitting
Errors reported are equal to 1σ as obtained by data fitting
δ values are quoted relative to the centre shift of pure alpha iron foil at room temperature

## Sheet: Sheet4
Tazewell	150	0.025±0.005	0.481±0.016	33.97±0.04	98.4±1.1	1.052	-0.012	0.4±0.4	1.6±1.1	-	-	-	-	-	-	-	-	-	-	-
